# Supplementary material for: Associations between the Antioxidant Network and Emotional Intelligence: A Preliminary Study
Source: PLoS One. 2014 Jul 1;9(7):e101247. doi: 10.1371/journal.pone.0101247 (PMC4077755; doi:10.1371/journal.pone.0101247)
Supplement: File S2 — Biological and psychometric raw data analysis. (XLS) [file pone.0101247.s002.xls]

## Sheet: ggggggggggggggggggggggggg
nord	sex	age	education	profession	eqi_1	eqi_2	eqi_3	eqi_4	eqi_5	eqi_6	eqi_7	eqi_8	eqi_9	eqi_10	eqi_11	eqi_12	eqi_13	eqi_14	eqi_15	eqi_16	eqi_17	eqi_18	eqi_19	eqi_20	eqi_21	eqi_22	eqi_23	eqi_24	eqi_25	eqi_26	eqi_27	eqi_28	eqi_29	eqi_30	eqi_31	eqi_32	eqi_33	eqi_34	eqi_35	eqi_36	eqi_37	eqi_38	eqi_39	eqi_40	eqi_41	eqi_42	eqi_43	eqi_44	eqi_45
5001	2	38	2	23	5	1	2	5	1	5	5	5	5	1	5	1	1	1	1	5	1	1	1	5	1	5	1	1	1	5	1	1	5	1	5	1	5	5	1	1	5	1	5	5	5	1	5	5	5
5002	2	25	2	23	2	3	2	1	4	3	1	2	2	3	2	4	4	3	3	5	3	1	2	3	3	5	5	4	2	3	3	1	2	3	2	3	2	3	2	5	3	3	2	2	2	3	4	5	4
5003	2	27	3	23	3	1	2	4	2	5	3	3	4	2	3	1	4	1	5	5	1	2	3	5	2	2	3	1	1	5	4	1	4	3	5	1	2	3	2	1	5	3	5	5	4	1	1	3	5
5004	2	24	1	23	4	2	2	3	3	3	2	3	3	3	4	2	2	2	4	3	2	3	2	4	2	1	4	1	1	3	1	1	4	2	4	1	4	2	3	2	4	1	3	4	3	1	2	2	4
5005	2	27	3	23	4	3	3	3	1	5	5	4	5	1	3	2	2	2	4	5	2	1	2	4	2	2	1	3	1	3	3	2	4	1	3	2	2	1	1	1	4	2	3	3	2	2	2	5	3
5006	2	29	3	23	5	4	2	3	3	5	4	3	3	3	3	4	3	4	4	5	3	3	4	4	5	4	4	4	1	3	3	3	4	1	3	4	4	4	3	2	4	3	3	3	2	1	2	4	2
28	2	30	2	23	4	2	1	3	2	4	3	3	3	2	3	2	2	3	5	5	3	3	2	3	2	2	3	2	1	4	4	2	5	2	4	1	3	2	2	2	3	1	3	4	2	1	3	2	5
22	2	28	2	23	2	4	1	3	3	4	3	5	4	2	3	2	2	2	5	5	1	2	2	4	2	2	1	2	2	3	3	2	3	2	3	1	4	3	2	1	2	4	4	4	3	2	2	4	5
29	2	24	2	23	4	2	3	4	2	4	4	4	4	1	2	2	4	3	4	4	1	2	3	4	3	3	3	3	2	4	3	2	4	4	4	3	2	2	3	4	4	5	4	3	2	3	3	4	4
32	2	24	2	23	4	2	3	3	2	4	3	3	4	3	4	3	2	2	4	4	2	2	3	3	3	2	3	2	2	4	2	3	4	3	3	2	3	3	3	2	3	2	2	4	3	2	2	4	4
33	2	21	1	23	5	1	1	4	1	5	4	5	5	3	5	2	5	5	5	4	3	1	1	5	1	1	3	1	1	5	4	4	5	5	4	1	1	3	1	3	5	5	1	5	5	2	5	4	5
39	2	20	1	23	5	1	1	5	4	5	5	5	5	1	5	1	2	1	4	5	1	1	1	5	1	1	1	1	1	5	2	1	4	1	5	1	4	4	1	1	4	1	5	5	5	1	4	5	5
53	2	39	3	23	2	1	1	4	3	5	4	5	4	1	4	1	4	1	5	5	1	1	1	5	1	1	1	1	1	5	2	1	4	2	5	1	4	2	1	1	4	4	4	5	5	3	1	5	4
42	2	24	3	23	5	3	5	3	2	4	4	2	4	2	2	3	2	3	5	5	1	1	3	3	4	2	3	4	1	4	5	3	5	2	4	3	3	1	2	2	4	4	3	3	4	1	1	4	5
30	2	23	2	23	4	3	2	2	2	4	2	2	2	3	2	2	3	3	5	5	2	2	2	2	3	3	3	3	3	3	2	2	4	1	4	1	2	2	3	2	3	2	2	2	2	2	2	3	4
1	2	23	2	23	5	4	4	2	1	2	4	4	4	3	2	4	2	4	4	4	3	2	4	4	2	2	2	2	1	3	1	2	4	2	3	3	2	2	2	3	4	2	2	3	2	3	4	3	4
26	2	26	2	23	4	1	1	3	4	4	5	4	5	2	5	2	2	1	5	4	1	1	1	5	4	1	1	1	1	4	4	1	5	1	5	1	4	4	1	1	5	4	5	5	4	3	1	5	5
23	2	36	2	23	4	4	4	4	3	4	3	3	4	4	3	4	2	2	5	4	3	2	2	4	3	3	5	3	1	3	2	3	4	3	3	3	3	2	2	2	3	4	4	3	2	1	4	4	5
21	2	24	2	23	3	4	4	4	5	5	4	4	4	2	4	2	2	2	4	5	1	2	4	3	1	2	2	1	3	4	3	1	3	3	4	4	3	4	3	1	3	3	1	5	5	4	3	3	4
19	2	23	2	23	4	4	1	4	2	5	4	5	4	2	4	2	1	1	5	5	1	1	1	4	2	1	4	3	4	3	4	1	5	3	4	1	3	2	3	1	5	3	4	4	3	2	3	5	5
24	2	24	2	23	4	2	3	2	2	5	2	3	3	2	4	2	2	2	3	4	2	3	2	3	2	3	3	2	2	3	2	3	4	1	3	2	4	3	3	1	3	1	3	5	3	1	3	2	4
13	2	23	2	23	4	1	2	3	3	5	3	2	4	3	3	3	2	2	3	5	1	1	3	3	2	3	3	1	1	4	2	1	3	1	3	2	4	4	2	2	2	2	4	4	3	1	3	4	4
36	2	23	2	23	4	3	4	3	1	4	4	4	4	3	2	3	3	3	3	4	2	1	1	2	2	2	2	2	3	4	4	2	4	2	4	1	3	2	2	3	4	2	4	4	1	4	3	4	4
34	2	23	2	23	3	2	3	3	3	4	4	5	5	1	4	3	2	1	4	5	1	1	2	4	2	1	2	1	1	3	5	1	4	1	5	1	2	4	1	3	4	1	5	4	4	2	4	4	4
3	2	26	2	23	2	3	1	4	1	5	4	5	5	1	5	3	5	1	4	5	3	2	2	5	1	1	3	1	1	4	3	1	5	2	5	1	3	3	1	1	4	5	5	5	3	3	5	4	5
17	2	26	2	23	2	1	1	4	4	5	5	3	5	1	3	2	3	1	3	5	1	1	1	4	1	1	1	1	1	3	3	1	4	2	5	1	3	3	2	1	5	3	5	4	4	1	3	5	4
15	2	24	2	23	5	1	2	4	3	5	5	2	5	1	4	3	1	2	4	5	1	1	2	4	2	1	1	2	1	4	2	1	4	1	4	1	4	4	1	2	5	4	4	4	3	2	4	4	4
7	2	24	2	23	2	1	1	4	4	5	4	1	4	1	3	1	1	1	4	5	1	2	3	3	1	1	3	2	1	3	3	2	4	3	4	3	4	4	2	1	4	4	5	4	3	2	4	1	4
18	2	27	2	23	2	1	3	4	1	5	4	1	4	3	4	3	2	1	5	5	1	1	2	3	2	1	3	1	1	5	1	1	5	3	5	1	3	3	2	1	5	5	1	4	4	2	4	4	4
31	2	24	2	23	4	1	1	4	1	5	5	3	5	1	5	4	4	2	5	5	1	1	1	5	1	1	1	1	3	5	5	2	5	3	5	1	3	1	1	1	5	5	3	4	4	4	2	5	5
35	2	26	2	23	4	4	3	5	1	5	2	5	2	3	3	3	1	2	5	5	2	2	4	5	4	3	5	3	1	3	2	2	5	2	4	1	5	2	2	3	4	4	2	3	3	2	4	5	3
14	2	23	2	23	4	2	3	4	3	4	5	4	5	2	4	2	2	2	4	3	1	2	3	4	1	2	2	2	1	4	5	3	4	3	4	2	3	3	1	2	4	2	4	4	4	2	3	4	3
20	2	27	2	23	5	1	2	3	1	4	4	5	3	2	3	3	4	2	4	4	1	2	2	3	2	2	2	1	1	3	3	2	4	2	4	1	1	1	3	1	4	3	4	4	3	3	2	3	4
38	2	19	1	23	5	2	2	3	3	4	2	5	3	3	3	4	2	3	5	5	2	2	2	2	5	2	5	3	1	3	4	4	5	2	4	2	4	5	4	4	4	3	3	4	2	2	2	9	4
40	2	25	2	23	4	1	1	4	3	5	5	4	5	1	5	1	1	1	5	5	1	1	1	5	1	1	1	1	1	5	5	3	5	1	5	1	5	5	1	1	5	3	1	5	5	1	3	5	5
48	2	24	2	23	2	3	4	4	2	3	4	2	4	3	3	1	1	2	4	5	1	2	3	2	2	3	2	4	1	4	4	1	3	1	4	3	4	3	2	2	2	2	4	4	5	1	2	5	4
51	2	23	2	23	3	1	1	3	1	3	4	3	4	1	2	2	2	2	2	4	1	1	1	3	3	1	2	3	1	3	2	2	3	1	3	1	3	2	1	1	4	3	2	3	4	4	3	4	2
46	2	26	2	23	4	1	3	3	4	5	4	3	3	1	3	1	1	1	4	4	1	3	2	4	2	1	1	1	1	4	2	2	5	2	5	1	4	3	2	1	4	5	4	5	3	2	1	3	4
49	2	23	2	23	5	2	4	3	1	5	4	2	4	2	4	2	2	2	4	4	2	2	2	3	2	2	2	1	1	4	4	3	4	2	4	2	3	2	2	2	3	2	4	4	3	2	4	3	4
55	2	23	2	23	3	2	3	4	4	5	4	5	4	1	4	3	2	2	2	5	1	1	3	4	2	1	1	1	1	5	3	1	3	3	5	3	4	4	2	1	4	2	5	4	3	2	2	4	3
45	2	29	3	23	5	3	2	4	3	5	3	4	5	2	4	1	3	1	5	5	2	1	3	4	2	1	1	5	2	4	4	1	5	1	4	1	3	3	2	1	5	4	5	5	3	1	3	4	5
43	2	24	3	23	5	1	2	4	1	5	1	5	5	1	4	1	1	1	5	5	1	1	1	4	1	1	1	1	1	5	5	1	5	1	5	1	5	4	1	1	5	2	5	5	4	1	2	3	4
50	2	23	2	23	4	1	1	4	3	5	5	5	4	2	3	2	2	2	5	5	1	1	2	4	1	1	1	1	1	5	4	2	5	1	5	1	4	4	2	1	4	3	5	5	4	1	2	4	4
52	2	23	2	23	4	2	2	3	2	4	3	3	4	3	3	2	2	3	3	4	2	2	2	4	2	3	4	2	2	3	2	2	2	2	3	2	3	3	2	2	2	2	3	4	3	2	3	4	4
54	2	23	2	23	3	2	3	4	2	4	4	3	4	2	4	2	3	2	4	5	2	2	3	5	2	2	3	3	1	4	3	2	4	2	4	2	4	3	2	2	4	4	4	4	4	4	2	4	4
56	2	24	2	23	2	1	3	4	4	5	2	3	2	4	3	2	3	1	4	5	1	3	1	4	1	2	4	1	1	5	3	3	3	2	5	1	3	3	3	2	4	4	5	4	3	4	3	3	2
47	2	23	3	23	3	1	2	4	4	5	4	4	4	1	4	1	1	2	4	5	1	2	3	4	2	2	5	2	1	4	1	1	4	1	5	1	4	3	1	2	4	1	5	5	3	1	2	4	4
44	2	24	2	23	3	3	4	2	2	4	3	2	4	2	2	3	4	2	3	3	2	2	2	4	3	3	3	2	1	2	3	3	4	2	3	3	2	1	3	2	4	2	2	3	2	4	4	4	4
41	2	22	1	23	4	2	2	2	2	4	3	2	4	2	2	2	2	2	4	5	1	2	3	4	2	4	2	3	2	4	2	3	4	4	5	4	2	3	2	2	4	5	5	4	4	1	2	2	4
37	2	22	2	23	4	1	2	4	2	4	4	2	4	2	3	2	2	2	4	4	2	2	2	4	2	2	2	2	1	4	2	1	5	1	4	2	4	2	2	2	2	3	3	4	2	2	2	3	4
[truncated: 180 more columns]
